# Supplementary material for: Non-Invasive Radiofrequency Therapy for Musculoskeletal, Neurological, and Vascular Conditions of the Lower Limb: A Systematic Review and Meta-Analysis
Source: J Clin Med. 2026 Mar 22;15(6):2428. doi: 10.3390/jcm15062428 (PMC13027387; doi:10.3390/jcm15062428)
Supplement: Supplementary file 1 [file jcm-15-02428-s001.zip]

Archive with 2 entries (2 files):
- Supplementary S1-PRISMA 2020 Checklist.pdf
- Supplementary S2.pdf
